# Supplementary material for: Expression of IRAK1 in Hepatocellular Carcinoma, Its Clinical Significance, and Docking Characteristics with Selected Natural Compounds
Source: Curr Oncol. 2022 Nov 18;29(11):8904–16. doi: 10.3390/curroncol29110700 (PMC9689133; doi:10.3390/curroncol29110700)
Supplement: Supplementary file 1 [file curroncol-29-00700-s001.zip]

Archive with 1 entries (1 files):
- curroncol-2003032-supplementary.pdf
